# Supplementary material for: Brain Structural and Functional Alterations in Mice Prenatally Exposed to LPS Are Only Partially Rescued by Anti-Inflammatory Treatment
Source: Brain Sci. 2020 Sep 7;10(9):620. doi: 10.3390/brainsci10090620 (PMC7564777; doi:10.3390/brainsci10090620)
Supplement: Supplementary file 1 [file brainsci-10-00620-s001.zip]

Archive with 6 entries (4 files):
- suppl figures/
- suppl figures/suppl figures/
- suppl figures/suppl figures/Figure S1.tif
- suppl figures/suppl figures/Figure S2.tif
- suppl figures/suppl figures/Figure S3.tif
- suppl figures/suppl figures/Figure S4.tif
